# Supplementary material for: Serological Insights into Infectious Agents Circulating in Lithuanian Goats
Source: Vet Sci. 2026 Jan 15;13(1):86. doi: 10.3390/vetsci13010086 (PMC12846376; doi:10.3390/vetsci13010086)
Supplement: Supplementary file 1 [file vetsci-13-00086-s001.zip]

Archive with 7 entries (7 files):
- Supplementary Table S1. Toxoplasmosis.pdf
- Supplementary Table S2. BVD.pdf
- Supplementary Table S3. Neospora caninum.pdf
- Supplementary Table S4. Q fever.pdf
- Supplementary Table S5. Hypodermosis.pdf
- Supplementary Table S6. Mycoplasma agalactiae.pdf
- Supplementary Table S7. CAE.pdf
